# Supplementary material for: Interactive Manipulation of Nonconductive Microparticles in Scanning Electron Microscope by a Virtual Nano-Hand Strategy
Source: Micromachines (Basel). 2019 Oct 2;10(10):670. doi: 10.3390/mi10100670 (PMC6843255; doi:10.3390/mi10100670)
Supplement: Supplementary file 1 [file micromachines-10-00670-s001.zip]

Archive with 2 entries (2 files):
- Virtual nano-hand strategy (playing speed x8).mp4
- Two-probe strategy (playing speedx4).mp4
